# Supplementary material for: Proteomic Profiling Differentiates Lymphoma Patients with and without Concurrent Myeloproliferative Neoplasia
Source: Cancers (Basel). 2021 Nov 3;13(21):5526. doi: 10.3390/cancers13215526 (PMC8583469; doi:10.3390/cancers13215526)
Supplement: Supplementary file 1 [file cancers-13-05526-s001.zip]

Archive with 1 entries (1 files):
- cancers-1429931-supplementary.pdf
